# Supplementary material for: Automated Polymer Purification Using Dialysis
Source: Polymers (Basel). 2020 Sep 15;12(9):2095. doi: 10.3390/polym12092095 (PMC7569804; doi:10.3390/polym12092095)
Supplement: Supplementary file 1 [file polymers-12-02095-s001.zip]

Archive with 2 entries (2 files):
- dialysis_video_supplemetary.mp4
- polymers-922736-supplementary.pdf
